# Supplementary material for: The use of virtual exhibition to promote exhibitors’ pro-environmental behavior: The case study of Zhejiang Yiwu International Intelligent Manufacturing Equipment Expo
Source: PLoS One. 2023 Nov 16;18(11):e0294502. doi: 10.1371/journal.pone.0294502 (PMC10653458; doi:10.1371/journal.pone.0294502)
Supplement: S1 Data — (CSV) [file pone.0294502.s001.csv]

NU	VID1	VID2	VID3	NAV1	NAV2	NAV3	NAV4	UBI1	UBI2	UBI3	VSU1	VSU2	VSU3	VSU4	INTER1	INTER2	INTER3	INTER4	PCP1	PCP2	PCP3	PCP4	SA1	SA2	SA3	BI1	BI2	BI3	VID	NAV	UBI	VSU	INTER	PCP	SA	BI	DEM1	DEM2	DEM3
1	6	5	4	4	5	5	4	5	5	5	1	5	6	5	5	6	5	4	5	5	5	5	6	3	3	5	5	5	5	4.5	5	4.25	5	5	4	5	1	3	1
2	7	6	5	6	6	5	6	6	6	7	6	7	5	6	7	6	7	7	7	7	7	7	5	7	7	7	7	7	6	5.75	6.333333333	6	6.75	7	6.333333333	7	1	3	3
3	3	5	6	5	3	7	5	5	5	5	5	4	5	4	5	5	5	5	5	5	5	5	3	5	4	5	5	5	4.666666667	5	5	4.5	5	5	4	5	1	2	3
4	5	6	6	6	6	6	5	6	6	6	7	7	5	5	7	7	4	7	6	6	7	6	6	6	6	6	7	7	5.666666667	5.75	6	6	6.25	6.25	6	6.666666667	2	2	3
5	6	6	5	7	6	6	6	6	6	7	5	7	6	6	7	7	7	6	7	7	7	7	7	6	7	7	7	7	5.666666667	6.25	6.333333333	6	6.75	7	6.666666667	7	1	1	3
6	4	4	5	5	5	3	5	5	4	5	4	5	4	3	4	5	4	5	5	4	4	4	3	3	3	4	4	6	4.333333333	4.5	4.666666667	4	4.5	4.25	3	4.666666667	2	2	3
7	7	7	7	5	5	5	5	6	6	7	6	7	6	6	7	7	7	7	7	7	7	7	7	7	7	7	7	7	7	5	6.333333333	6.25	7	7	7	7	1	1	2
8	6	6	6	6	6	6	6	5	7	7	6	6	7	6	6	7	7	7	7	7	7	7	6	7	7	7	7	7	6	6	6.333333333	6.25	6.75	7	6.666666667	7	2	2	3
9	7	7	7	6	2	1	2	5	5	5	5	4	5	5	5	5	5	5	5	5	5	5	3	5	5	5	5	5	7	2.75	5	4.75	5	5	4.333333333	5	2	2	3
10	6	6	7	6	5	5	6	6	6	7	6	6	6	6	6	7	7	7	7	7	7	7	6	7	7	7	7	7	6.333333333	5.5	6.333333333	6	6.75	7	6.666666667	7	2	4	2
11	7	7	7	6	6	6	6	7	7	7	3	3	4	3	7	6	6	6	6	6	6	6	7	3	7	7	6	7	7	6	7	3.25	6.25	6	5.666666667	6.666666667	2	4	1
12	7	7	7	5	6	5	6	7	7	7	7	7	7	7	3	3	3	3	6	6	6	6	7	7	3	6	7	6	7	5.5	7	7	3	6	5.666666667	6.333333333	2	4	3
13	6	6	7	4	5	3	4	6	5	6	4	5	5	6	5	6	6	6	6	5	5	6	5	5	5	5	6	6	6.333333333	4	5.666666667	5	5.75	5.5	5	5.666666667	2	4	3
14	5	6	4	5	5	5	5	5	5	6	5	6	5	3	5	6	5	5	5	5	5	5	4	5	5	5	6	5	5	5	5.333333333	4.75	5.25	5	4.666666667	5.333333333	2	2	3
15	6	7	6	6	6	7	6	7	7	7	7	7	7	7	7	7	7	7	7	7	7	7	7	7	7	7	7	7	6.333333333	6.25	7	7	7	7	7	7	2	2	3
16	5	7	7	6	7	7	5	7	7	7	7	7	3	7	7	7	7	7	7	7	7	7	7	7	7	4	3	4	6.333333333	6.25	7	6	7	7	7	3.666666667	2	2	3
17	6	6	5	7	6	6	7	6	7	6	6	7	6	7	7	7	7	7	7	7	7	7	7	7	7	7	7	7	5.666666667	6.5	6.333333333	6.5	7	7	7	7	2	2	3
18	5	5	6	7	5	4	4	5	6	6	5	5	5	5	5	5	6	7	5	5	6	6	5	5	5	6	5	6	5.333333333	5	5.666666667	5	5.75	5.5	5	5.666666667	1	4	1
19	7	7	7	7	7	7	7	4	3	4	5	7	5	6	4	7	7	7	6	6	7	6	6	7	5	7	7	6	7	7	3.666666667	5.75	6.25	6.25	6	6.666666667	2	2	3
20	4	4	6	4	4	4	4	5	4	5	4	4	4	4	5	4	5	4	3	6	4	4	3	3	3	4	5	5	4.666666667	4	4.666666667	4	4.5	4.25	3	4.666666667	1	3	3
21	6	7	5	6	6	6	4	6	6	6	7	7	5	5	6	7	6	7	6	6	6	7	6	6	6	7	7	6	6	5.5	6	6	6.5	6.25	6	6.666666667	1	3	2
22	5	4	4	6	5	5	5	5	5	5	4	5	5	4	5	5	5	5	6	5	5	4	4	4	4	5	5	5	4.333333333	5.25	5	4.5	5	5	4	5	1	3	3
23	5	6	7	7	5	5	7	6	7	6	6	6	6	7	7	7	7	6	7	7	7	7	7	7	7	7	7	7	6	6	6.333333333	6.25	6.75	7	7	7	2	4	2
24	7	7	6	6	5	4	7	6	6	7	6	7	7	6	7	7	7	7	7	7	7	7	2	2	2	6	6	6	6.666666667	5.5	6.333333333	6.5	7	7	2	6	1	1	1
25	6	6	3	4	4	3	5	5	5	5	4	4	4	4	4	5	5	5	5	5	4	4	1	5	5	5	5	5	5	4	5	4	4.75	4.5	3.666666667	5	2	1	1
26	6	6	6	4	4	4	4	5	5	6	4	5	4	6	5	5	5	6	7	4	5	5	5	4	5	5	5	6	6	4	5.333333333	4.75	5.25	5.25	4.666666667	5.333333333	1	2	3
27	4	5	6	5	4	2	7	5	5	5	4	3	7	3	5	4	5	6	6	5	4	5	3	5	4	5	5	5	5	4.5	5	4.25	5	5	4	5	2	1	3
28	7	7	6	6	5	5	6	6	7	6	7	6	6	7	7	7	7	7	7	7	7	7	2	2	2	6	6	6	6.666666667	5.5	6.333333333	6.5	7	7	2	6	1	2	3
29	7	7	7	6	3	3	3	6	6	6	6	6	5	5	5	6	6	7	6	5	6	7	5	5	6	6	6	6	7	3.75	6	5.5	6	6	5.333333333	6	2	1	3
30	5	7	2	5	5	5	5	5	5	5	4	6	4	4	5	5	5	5	5	5	5	5	4	4	4	5	5	5	4.666666667	5	5	4.5	5	5	4	5	2	2	3
31	3	4	4	5	5	4	4	4	4	5	4	4	4	3	5	4	4	4	4	4	4	4	3	2	3	4	4	4	3.666666667	4.5	4.333333333	3.75	4.25	4	2.666666667	4	1	1	3
32	6	5	6	7	6	5	6	4	7	7	6	6	6	6	6	7	6	7	7	6	6	7	5	6	7	7	7	7	5.666666667	6	6	6	6.5	6.5	6	7	2	5	1
33	7	7	7	2	2	3	3	5	5	5	5	3	6	4	5	5	5	5	5	5	5	5	4	4	4	5	5	5	7	2.5	5	4.5	5	5	4	5	1	2	3
34	6	5	5	6	7	4	4	6	6	6	5	6	4	6	7	6	7	3	6	6	5	6	6	5	4	6	6	6	5.333333333	5.25	6	5.25	5.75	5.75	5	6	1	2	3
35	6	5	6	6	4	5	5	6	6	6	5	5	5	6	6	6	6	6	6	5	6	6	5	5	5	6	6	6	5.666666667	5	6	5.25	6	5.75	5	6	2	2	3
36	7	6	7	6	5	7	5	7	6	7	7	7	7	7	3	3	5	4	7	6	6	6	5	7	6	7	6	7	6.666666667	5.75	6.666666667	7	3.75	6.25	6	6.666666667	1	1	1
37	7	7	5	6	7	7	7	7	7	7	7	7	7	7	3	4	4	3	7	7	7	6	7	6	6	7	7	7	6.333333333	6.75	7	7	3.5	6.75	6.333333333	7	1	2	2
38	6	5	6	7	7	7	6	6	7	7	7	7	7	7	2	2	3	2	7	5	6	6	5	6	5	6	5	7	5.666666667	6.75	6.666666667	7	2.25	6	5.333333333	6	2	2	1
39	3	3	4	6	5	5	4	4	5	5	4	4	4	4	5	5	4	4	4	4	4	4	4	4	4	5	5	4	3.333333333	5	4.666666667	4	4.5	4	4	4.666666667	1	2	1
40	6	5	6	7	7	7	6	7	6	7	7	6	7	7	7	7	7	7	7	7	7	7	1	3	2	6	7	6	5.666666667	6.75	6.666666667	6.75	7	7	2	6.333333333	1	5	2
41	3	2	3	4	4	4	4	4	5	4	4	3	3	4	4	4	4	4	3	3	4	4	1	1	1	4	4	4	2.666666667	4	4.333333333	3.5	4	3.5	1	4	1	4	2
42	6	7	7	6	6	5	7	7	7	7	3	4	3	3	6	6	7	6	6	6	6	6	6	5	6	6	7	6	6.666666667	6	7	3.25	6.25	6	5.666666667	6.333333333	1	3	3
43	5	6	6	6	5	6	5	6	6	6	6	5	6	6	7	6	5	7	6	6	6	6	5	6	6	6	6	7	5.666666667	5.5	6	5.75	6.25	6	5.666666667	6.333333333	1	3	3
44	7	6	6	7	6	7	7	7	7	7	7	7	7	7	7	7	7	7	7	7	7	7	7	7	7	7	7	7	6.333333333	6.75	7	7	7	7	7	7	2	3	1
45	7	7	6	6	6	7	7	7	7	7	3	3	3	3	7	7	6	5	6	6	6	6	7	7	3	6	7	6	6.666666667	6.5	7	3	6.25	6	5.666666667	6.333333333	2	3	2
46	6	6	5	7	7	7	5	7	6	6	6	6	7	7	7	7	7	7	7	7	7	7	1	4	1	6	6	6	5.666666667	6.5	6.333333333	6.5	7	7	2	6	2	2	2
47	5	4	5	7	5	5	5	5	5	6	5	5	5	5	5	6	6	5	5	6	5	5	4	5	5	5	5	6	4.666666667	5.5	5.333333333	5	5.5	5.25	4.666666667	5.333333333	1	2	3
48	5	6	4	7	7	7	7	7	6	6	7	7	5	6	7	7	6	7	7	7	7	7	7	7	7	7	7	7	5	7	6.333333333	6.25	6.75	7	7	7	1	3	2
49	5	6	6	6	6	6	5	6	6	6	6	6	6	6	7	4	7	7	6	6	7	6	5	6	7	6	7	7	5.666666667	5.75	6	6	6.25	6.25	6	6.666666667	1	4	1
50	5	4	4	5	5	5	5	5	5	5	4	5	4	4	5	5	5	5	5	5	5	5	4	4	4	4	5	6	4.333333333	5	5	4.25	5	5	4	5	1	3	2
51	5	5	4	6	3	6	4	5	5	5	4	4	5	4	5	5	5	5	5	5	5	5	3	4	5	5	5	5	4.666666667	4.75	5	4.25	5	5	4	5	1	2	3
52	5	5	5	6	5	6	5	5	6	6	5	5	6	5	6	6	6	5	6	5	5	6	5	5	5	5	6	6	5	5.5	5.666666667	5.25	5.75	5.5	5	5.666666667	2	2	2
53	7	7	7	6	7	7	6	7	7	7	2	1	1	1	5	6	6	6	5	6	6	5	1	2	1	5	4	5	7	6.5	7	1.25	5.75	5.5	1.333333333	4.666666667	1	4	1
54	7	7	7	6	7	7	6	7	7	7	7	7	7	7	7	7	7	7	3	3	4	2	3	3	4	6	6	6	7	6.5	7	7	7	3	3.333333333	6	2	2	3
55	5	6	5	6	6	6	4	6	6	6	5	6	6	5	6	7	6	5	7	6	6	5	6	5	5	6	6	6	5.333333333	5.5	6	5.5	6	6	5.333333333	6	1	4	2
56	6	6	7	6	6	6	6	6	7	7	7	7	6	7	2	2	2	2	6	6	6	5	5	5	5	7	5	6	6.333333333	6	6.666666667	6.75	2	5.75	5	6	1	2	3
57	5	6	7	6	5	5	7	7	4	7	6	6	6	6	7	6	7	6	6	7	6	7	6	6	6	7	7	7	6	5.75	6	6	6.5	6.5	6	7	1	3	2
58	7	7	7	7	7	7	7	4	4	4	6	6	6	6	6	7	7	6	6	7	7	6	6	7	6	7	7	7	7	7	4	6	6.5	6.5	6.333333333	7	2	3	3
59	5	7	5	7	5	4	4	6	6	6	6	4	5	6	6	6	7	5	5	6	6	6	5	5	5	6	6	6	5.666666667	5	6	5.25	6	5.75	5	6	2	2	3
60	5	5	7	6	6	6	6	4	7	7	5	6	6	7	6	6	7	7	6	7	6	7	6	6	6	7	7	7	5.666666667	6	6	6	6.5	6.5	6	7	1	2	2
61	6	5	6	6	6	5	5	6	6	6	6	5	6	6	7	6	6	5	6	6	6	6	6	5	6	6	6	7	5.666666667	5.5	6	5.75	6	6	5.666666667	6.333333333	2	2	1
62	6	6	7	6	7	7	7	7	7	7	3	3	3	3	6	6	7	6	6	6	6	6	5	6	6	6	6	7	6.333333333	6.75	7	3	6.25	6	5.666666667	6.333333333	2	2	3
63	6	6	7	7	7	7	7	7	7	7	4	3	3	2	6	5	7	7	7	7	7	3	7	3	7	6	7	7	6.333333333	7	7	3	6.25	6	5.666666667	6.666666667	2	2	3
64	6	6	7	6	5	6	5	7	6	6	5	6	7	6	6	7	7	7	7	7	7	7	6	7	7	7	7	7	6.333333333	5.5	6.333333333	6	6.75	7	6.666666667	7	2	2	3
65	6	7	6	6	6	7	7	7	7	7	7	7	7	7	7	7	7	7	3	3	3	3	6	7	6	7	7	7	6.333333333	6.5	7	7	7	3	6.333333333	7	2	5	3
66	7	7	6	5	5	5	5	7	4	7	5	6	6	7	7	7	7	5	6	6	7	7	6	6	6	7	7	7	6.666666667	5	6	6	6.5	6.5	6	7	1	5	1
67	4	4	4	6	5	6	6	5	5	5	5	4	4	5	5	5	5	5	5	5	5	5	4	4	5	5	5	5	4	5.75	5	4.5	5	5	4.333333333	5	1	5	1
68	5	6	5	5	5	6	6	6	6	6	5	5	6	6	6	6	6	6	5	6	7	6	5	6	5	6	6	6	5.333333333	5.5	6	5.5	6	6	5.333333333	6	1	3	1
69	4	3	4	4	4	4	4	3	6	4	7	7	3	6	4	5	5	5	4	5	4	5	4	3	4	5	5	5	3.666666667	4	4.333333333	5.75	4.75	4.5	3.666666667	5	1	1	1
70	7	7	6	7	6	7	7	7	7	7	7	7	3	7	3	2	3	2	6	6	6	6	5	6	6	6	6	7	6.666666667	6.75	7	6	2.5	6	5.666666667	6.333333333	1	3	2
71	5	6	6	5	4	3	4	5	6	4	4	5	5	4	5	5	5	5	5	5	5	5	4	4	4	5	5	5	5.666666667	4	5	4.5	5	5	4	5	2	2	3
72	7	7	7	7	7	7	7	2	4	3	6	6	5	5	6	6	6	6	6	6	6	6	5	5	6	5	6	7	7	7	3	5.5	6	6	5.333333333	6	1	1	1
73	3	7	5	4	5	5	4	5	5	5	5	5	4	3	6	4	6	4	5	5	5	5	4	4	4	5	5	5	5	4.5	5	4.25	5	5	4	5	1	2	3
74	5	6	7	6	7	7	6	7	7	6	7	3	7	7	7	7	7	7	7	7	7	7	7	7	7	7	7	7	6	6.5	6.666666667	6	7	7	7	7	1	4	3
75	7	7	7	6	7	7	6	4	3	3	6	5	5	5	6	6	7	5	6	6	6	6	5	5	5	6	6	6	7	6.5	3.333333333	5.25	6	6	5	6	1	2	2
76	4	5	5	4	4	4	5	5	5	4	4	4	4	4	4	5	5	5	5	4	4	4	3	3	3	5	5	4	4.666666667	4.25	4.666666667	4	4.75	4.25	3	4.666666667	2	4	1
77	5	5	4	5	4	3	6	5	5	5	4	4	4	5	5	4	5	5	5	5	5	4	5	4	3	5	5	5	4.666666667	4.5	5	4.25	4.75	4.75	4	5	2	3	2
78	6	6	5	6	5	6	5	6	6	6	6	6	6	5	6	6	6	6	6	6	6	6	5	6	6	6	6	7	5.666666667	5.5	6	5.75	6	6	5.666666667	6.333333333	2	2	2
79	5	5	5	6	5	5	5	6	6	5	5	5	5	5	5	6	5	6	5	5	5	6	5	5	5	5	6	6	5	5.25	5.666666667	5	5.5	5.25	5	5.666666667	2	2	3
80	7	7	7	4	3	3	4	7	7	3	5	6	5	5	6	7	5	5	6	6	6	4	5	5	5	6	5	6	7	3.5	5.666666667	5.25	5.75	5.5	5	5.666666667	1	4	3
81	7	7	5	6	6	7	6	7	7	7	7	7	7	7	7	7	7	7	7	7	7	7	3	2	2	7	7	6	6.333333333	6.25	7	7	7	7	2.333333333	6.666666667	2	5	3
82	6	7	5	6	6	5	6	4	7	7	7	6	5	6	7	7	6	6	7	7	6	6	6	6	6	7	7	7	6	5.75	6	6	6.5	6.5	6	7	1	4	2
83	3	4	3	5	4	5	4	4	5	4	4	4	4	3	4	4	4	5	3	4	3	5	2	3	2	4	4	4	3.333333333	4.5	4.333333333	3.75	4.25	3.75	2.333333333	4	1	4	2
84	5	4	6	4	4	5	5	5	5	5	5	4	4	4	4	5	6	5	5	6	4	5	4	4	4	5	5	5	5	4.5	5	4.25	5	5	4	5	2	2	1
85	7	7	7	5	3	1	1	5	5	5	4	5	5	4	5	5	5	5	6	5	5	4	4	4	4	5	5	5	7	2.5	5	4.5	5	5	4	5	1	2	3
86	5	5	4	6	6	6	7	7	7	4	6	6	5	5	7	5	6	6	4	5	4	5	5	5	5	6	5	6	4.666666667	6.25	6	5.5	6	4.5	5	5.666666667	1	2	3
87	5	7	6	6	6	6	6	6	6	7	7	6	7	6	7	7	7	7	7	7	7	7	7	7	7	7	7	7	6	6	6.333333333	6.5	7	7	7	7	2	2	3
88	7	7	7	7	7	7	7	4	4	4	7	7	6	4	7	6	7	7	7	6	7	7	6	6	7	7	7	7	7	7	4	6	6.75	6.75	6.333333333	7	2	2	1
89	7	7	7	3	3	4	3	6	6	5	3	3	3	4	3	3	3	4	4	4	6	4	3	4	4	5	5	5	7	3.25	5.666666667	3.25	3.25	4.5	3.666666667	5	2	2	2
90	6	5	5	6	6	7	7	6	7	6	7	7	7	3	6	7	7	7	7	7	7	7	7	7	6	7	7	7	5.333333333	6.5	6.333333333	6	6.75	7	6.666666667	7	1	2	3
91	6	6	5	4	4	4	4	5	6	4	4	6	4	4	5	5	5	5	5	5	6	4	4	4	4	5	5	5	5.666666667	4	5	4.5	5	5	4	5	2	2	3
92	5	5	4	4	5	4	4	5	4	5	4	3	5	4	5	5	5	4	4	5	4	4	4	3	3	4	5	5	4.666666667	4.25	4.666666667	4	4.75	4.25	3.333333333	4.666666667	1	2	1
93	6	6	4	5	5	5	6	6	6	6	6	5	5	5	6	6	6	6	5	6	6	6	3	6	6	6	6	6	5.333333333	5.25	6	5.25	6	5.75	5	6	1	3	2
94	5	6	5	7	5	5	6	6	6	6	6	6	5	6	6	6	6	6	6	6	6	6	6	5	6	6	7	6	5.333333333	5.75	6	5.75	6	6	5.666666667	6.333333333	2	2	3
95	7	6	7	5	7	6	3	6	6	7	7	6	6	5	7	7	7	6	7	7	7	7	6	7	7	7	7	7	6.666666667	5.25	6.333333333	6	6.75	7	6.666666667	7	1	2	1
96	5	6	7	4	4	5	5	3	7	7	1	7	6	6	6	6	6	5	5	5	6	6	5	5	5	5	6	6	6	4.5	5.666666667	5	5.75	5.5	5	5.666666667	1	2	3
97	7	7	7	6	6	6	6	7	7	7	7	7	7	7	7	7	7	7	7	7	7	7	2	2	3	6	7	7	7	6	7	7	7	7	2.333333333	6.666666667	2	2	3
98	7	7	6	6	6	7	7	7	7	7	7	7	7	7	4	6	3	3	7	7	7	7	7	6	7	7	7	7	6.666666667	6.5	7	7	4	7	6.666666667	7	1	3	2
99	6	6	4	6	5	5	5	6	6	6	5	5	5	6	6	6	6	6	6	6	5	6	5	5	5	6	6	6	5.333333333	5.25	6	5.25	6	5.75	5	6	1	2	3
100	4	5	4	5	5	5	5	5	5	5	4	4	5	4	5	5	5	5	5	5	4	6	4	4	4	5	5	5	4.333333333	5	5	4.25	5	5	4	5	2	1	1
101	6	6	6	5	5	5	5	6	7	5	5	6	5	6	6	6	6	6	6	6	6	6	5	5	6	6	6	6	6	5	6	5.5	6	6	5.333333333	6	2	3	3
102	7	6	7	7	6	7	7	7	7	7	2	3	2	3	4	7	7	6	6	6	6	6	6	6	5	6	6	7	6.666666667	6.75	7	2.5	6	6	5.666666667	6.333333333	1	2	1
103	4	6	5	6	4	5	6	6	5	6	5	5	5	5	6	7	5	5	6	5	5	6	5	5	5	5	6	6	5	5.25	5.666666667	5	5.75	5.5	5	5.666666667	1	4	3
104	7	7	7	7	7	7	7	4	4	4	6	6	6	6	6	7	6	7	7	7	5	7	6	6	7	7	7	7	7	7	4	6	6.5	6.5	6.333333333	7	1	2	2
105	4	5	4	5	5	5	5	5	5	5	4	4	5	4	5	5	5	5	6	3	5	5	4	4	4	5	5	5	4.333333333	5	5	4.25	5	4.75	4	5	2	2	1
106	6	5	5	5	6	5	6	6	6	6	5	5	6	6	6	7	5	6	6	6	6	6	6	5	5	6	6	6	5.333333333	5.5	6	5.5	6	6	5.333333333	6	1	2	3
107	2	3	1	5	3	3	5	4	4	4	4	4	3	3	4	4	4	4	4	3	3	4	4	4	4	3	4	5	2	4	4	3.5	4	3.5	4	4	2	3	1
108	5	4	4	5	5	5	5	5	5	5	5	4	5	3	5	5	5	5	5	5	4	5	4	4	4	5	5	5	4.333333333	5	5	4.25	5	4.75	4	5	2	2	3
109	4	5	5	5	5	4	5	5	5	5	4	5	4	4	4	5	5	6	5	4	5	6	4	4	4	5	5	5	4.666666667	4.75	5	4.25	5	5	4	5	2	2	3
110	7	7	7	2	3	2	2	5	5	5	4	5	4	4	5	5	5	5	5	5	5	4	4	4	4	5	5	5	7	2.25	5	4.25	5	4.75	4	5	1	5	3
111	7	7	7	7	7	7	7	3	3	2	5	5	6	5	5	6	6	7	7	6	5	5	5	5	5	6	6	6	7	7	2.666666667	5.25	6	5.75	5	6	1	5	3
112	7	7	7	7	7	7	7	4	4	3	6	5	6	6	7	7	4	7	5	6	7	7	6	6	6	7	7	6	7	7	3.666666667	5.75	6.25	6.25	6	6.666666667	1	5	3
113	6	6	7	6	7	7	6	7	7	7	7	7	3	7	7	7	7	7	2	3	3	2	7	7	6	7	7	7	6.333333333	6.5	7	6	7	2.5	6.666666667	7	1	2	1
114	4	5	5	5	4	5	6	6	5	4	4	5	5	4	5	4	6	5	5	5	5	5	4	6	3	5	5	5	4.666666667	5	5	4.5	5	5	4.333333333	5	1	2	2
115	6	6	6	6	5	7	6	6	6	7	6	7	6	6	7	7	7	7	7	7	7	7	7	7	7	7	7	7	6	6	6.333333333	6.25	7	7	7	7	1	2	3
116	6	6	6	7	7	7	7	7	7	7	1	2	2	2	5	6	6	6	7	6	2	7	5	5	5	6	5	6	6	7	7	1.75	5.75	5.5	5	5.666666667	2	2	3
117	6	6	6	5	5	4	4	3	7	7	4	6	5	5	6	6	6	5	6	6	5	5	5	5	5	6	7	4	6	4.5	5.666666667	5	5.75	5.5	5	5.666666667	2	2	3
118	5	5	5	5	4	5	5	6	5	5	7	7	4	1	6	5	4	5	5	5	5	5	4	5	4	5	5	5	5	4.75	5.333333333	4.75	5	5	4.333333333	5	2	2	3
119	7	6	6	6	6	6	6	7	6	7	7	7	7	6	4	4	3	4	6	6	6	6	7	7	3	6	6	7	6.333333333	6	6.666666667	6.75	3.75	6	5.666666667	6.333333333	2	2	3
120	7	6	7	6	5	6	5	6	6	7	6	7	7	6	7	7	7	7	7	7	7	7	7	7	7	7	7	7	6.666666667	5.5	6.333333333	6.5	7	7	7	7	1	2	3
121	5	5	5	6	6	4	6	6	6	5	5	5	5	5	6	6	6	5	5	6	6	5	5	5	5	6	6	5	5	5.5	5.666666667	5	5.75	5.5	5	5.666666667	1	2	3
122	2	2	2	2	5	2	6	4	4	4	1	1	1	1	4	4	4	4	3	4	3	3	3	4	4	4	4	4	2	3.75	4	1	4	3.25	3.666666667	4	2	5	3
123	6	7	5	7	7	7	6	7	7	7	4	3	5	1	7	6	6	6	6	6	6	6	5	6	6	7	6	6	6	6.75	7	3.25	6.25	6	5.666666667	6.333333333	2	5	3
124	2	3	2	4	4	4	4	4	4	4	4	4	3	3	4	4	4	4	4	4	3	3	1	1	1	4	4	4	2.333333333	4	4	3.5	4	3.5	1	4	2	4	3
125	6	6	6	5	5	5	5	6	6	6	6	6	5	5	7	7	6	4	7	6	6	5	5	6	5	6	6	6	6	5	6	5.5	6	6	5.333333333	6	2	2	2
126	6	5	6	6	5	4	5	6	6	6	6	5	5	5	6	7	5	6	6	6	6	5	5	5	5	6	6	6	5.666666667	5	6	5.25	6	5.75	5	6	2	4	3
127	7	7	7	6	6	5	6	7	7	7	7	7	3	7	7	7	7	7	7	7	7	7	7	7	7	7	7	7	7	5.75	7	6	7	7	7	7	2	2	3
128	6	7	6	6	7	7	7	7	7	7	4	4	3	2	6	7	6	6	6	4	7	7	6	6	6	7	6	7	6.333333333	6.75	7	3.25	6.25	6	6	6.666666667	2	3	2
129	4	5	4	6	6	7	6	6	6	6	6	4	6	5	6	6	6	5	5	6	6	6	5	5	5	6	6	6	4.333333333	6.25	6	5.25	5.75	5.75	5	6	2	4	3
130	5	6	6	7	7	7	7	7	7	7	7	7	7	7	4	3	3	3	6	6	7	6	6	6	6	7	7	6	5.666666667	7	7	7	3.25	6.25	6	6.666666667	2	5	2
131	7	7	6	6	7	6	7	7	7	7	2	4	2	2	6	6	6	6	6	6	6	6	7	2	7	6	6	6	6.666666667	6.5	7	2.5	6	6	5.333333333	6	2	5	3
132	5	5	5	4	4	4	5	5	5	5	4	4	5	4	4	5	4	6	5	5	4	5	3	4	5	5	5	5	5	4.25	5	4.25	4.75	4.75	4	5	2	2	3
133	6	6	6	6	7	6	6	6	7	7	7	7	6	7	7	7	7	7	7	7	7	7	2	2	2	7	6	6	6	6.25	6.666666667	6.75	7	7	2	6.333333333	2	3	3
134	5	6	5	5	4	5	4	6	5	5	5	5	5	4	5	6	5	5	5	5	5	5	3	5	5	5	5	6	5.333333333	4.5	5.333333333	4.75	5.25	5	4.333333333	5.333333333	2	5	1
135	5	5	4	4	4	4	4	4	5	5	5	4	4	3	4	4	5	5	1	5	5	5	3	3	3	4	5	5	4.666666667	4	4.666666667	4	4.5	4	3	4.666666667	1	5	1
136	6	5	6	7	6	7	7	7	6	7	4	3	3	3	7	7	5	5	6	5	6	7	5	6	5	6	6	6	5.666666667	6.75	6.666666667	3.25	6	6	5.333333333	6	2	3	2
137	4	6	6	4	4	4	4	5	5	5	4	5	4	4	5	5	5	5	4	5	5	5	4	4	4	5	5	5	5.333333333	4	5	4.25	5	4.75	4	5	2	3	3
138	5	4	4	5	6	5	6	7	4	5	5	5	5	4	6	4	5	6	5	5	5	5	5	4	4	5	5	5	4.333333333	5.5	5.333333333	4.75	5.25	5	4.333333333	5	2	2	3
139	7	7	7	6	6	7	6	7	7	7	3	3	3	3	7	6	6	6	6	6	6	6	7	3	7	6	7	6	7	6.25	7	3	6.25	6	5.666666667	6.333333333	2	2	3
140	5	6	5	6	6	5	5	6	6	6	6	5	5	6	7	6	5	6	6	7	6	5	5	6	5	6	6	6	5.333333333	5.5	6	5.5	6	6	5.333333333	6	1	2	2
141	5	6	4	5	6	6	5	6	5	6	5	5	5	5	6	6	6	5	6	5	5	6	4	6	5	6	6	5	5	5.5	5.666666667	5	5.75	5.5	5	5.666666667	2	2	3
142	5	5	5	6	7	6	4	7	6	5	6	6	6	4	6	6	6	6	6	6	6	6	6	5	4	6	6	6	5	5.75	6	5.5	6	6	5	6	1	2	2
143	6	7	5	6	6	6	6	6	6	7	6	6	6	7	7	7	6	7	7	7	7	7	7	7	7	7	7	7	6	6	6.333333333	6.25	6.75	7	7	7	1	1	3
144	6	6	7	7	7	7	7	3	3	3	2	7	6	5	4	4	4	5	5	5	5	6	4	5	5	5	5	6	6.333333333	7	3	5	4.25	5.25	4.666666667	5.333333333	1	2	1
145	6	7	6	6	6	5	6	7	6	6	7	6	6	7	7	7	7	7	7	7	7	7	7	7	7	7	7	7	6.333333333	5.75	6.333333333	6.5	7	7	7	7	2	3	3
146	5	6	6	7	7	7	7	7	7	7	3	3	4	3	6	7	6	6	6	6	6	6	6	5	6	6	7	6	5.666666667	7	7	3.25	6.25	6	5.666666667	6.333333333	1	3	3
147	5	5	5	5	5	5	5	5	5	6	5	5	5	5	6	5	5	6	6	5	5	5	4	5	5	6	6	4	5	5	5.333333333	5	5.5	5.25	4.666666667	5.333333333	2	5	3
148	6	7	6	6	6	6	5	6	6	7	7	6	7	6	7	7	7	7	7	7	7	7	7	7	7	7	7	7	6.333333333	5.75	6.333333333	6.5	7	7	7	7	2	5	3
149	6	6	6	6	6	7	6	7	7	6	7	6	7	7	4	4	4	4	7	7	6	5	6	6	6	6	7	7	6	6.25	6.666666667	6.75	4	6.25	6	6.666666667	1	3	3
150	6	5	6	6	6	5	6	7	5	6	6	6	6	6	7	4	7	7	7	6	6	6	6	6	6	6	7	7	5.666666667	5.75	6	6	6.25	6.25	6	6.666666667	2	2	3
151	6	5	6	7	5	6	6	7	7	4	6	5	6	7	7	7	6	6	6	7	7	6	6	6	6	7	7	7	5.666666667	6	6	6	6.5	6.5	6	7	1	2	3
152	6	6	6	6	6	6	5	6	6	7	6	6	6	6	6	7	7	7	7	7	7	7	6	7	7	7	7	7	6	5.75	6.333333333	6	6.75	7	6.666666667	7	2	2	3
153	7	6	7	4	5	5	4	6	6	6	6	7	5	5	6	6	6	6	6	6	6	6	6	6	5	7	7	5	6.666666667	4.5	6	5.75	6	6	5.666666667	6.333333333	2	2	3
154	7	7	7	6	3	3	3	6	6	6	5	5	6	6	6	6	6	6	6	5	7	6	5	6	5	6	6	6	7	3.75	6	5.5	6	6	5.333333333	6	2	2	3
155	6	5	4	5	5	5	5	6	5	5	5	6	4	4	5	6	5	5	5	5	5	6	4	5	5	5	6	5	5	5	5.333333333	4.75	5.25	5.25	4.666666667	5.333333333	2	2	3
156	5	6	5	7	4	4	5	5	7	5	5	5	5	5	7	6	5	5	5	6	6	5	4	6	5	6	5	6	5.333333333	5	5.666666667	5	5.75	5.5	5	5.666666667	2	2	3
157	6	6	7	6	7	7	7	7	7	7	2	2	2	2	7	7	5	5	6	6	6	6	5	5	5	5	6	7	6.333333333	6.75	7	2	6	6	5	6	1	4	2
158	5	4	4	7	4	5	6	6	5	5	5	5	4	5	5	5	5	5	5	5	5	5	4	5	4	5	5	5	4.333333333	5.5	5.333333333	4.75	5	5	4.333333333	5	2	2	3
159	6	6	5	5	6	4	6	6	6	6	5	6	6	5	5	6	7	6	6	6	6	6	6	5	5	6	6	6	5.666666667	5.25	6	5.5	6	6	5.333333333	6	1	2	3
160	5	6	7	7	7	5	7	7	7	7	7	7	7	7	7	7	7	7	7	7	7	7	7	7	7	7	7	7	6	6.5	7	7	7	7	7	7	1	1	2
161	6	7	5	7	6	7	7	7	7	7	7	7	7	7	3	3	4	3	7	6	6	6	6	6	6	6	7	7	6	6.75	7	7	3.25	6.25	6	6.666666667	1	3	2
162	3	4	5	6	5	5	3	5	5	4	5	4	4	3	4	4	5	5	4	4	4	5	3	3	3	4	4	5	4	4.75	4.666666667	4	4.5	4.25	3	4.333333333	2	2	3
163	6	7	5	5	5	5	5	6	7	5	6	5	6	5	6	6	6	6	6	6	6	6	5	5	6	6	6	6	6	5	6	5.5	6	6	5.333333333	6	1	3	3
164	7	6	5	5	3	4	5	6	6	5	5	5	5	5	6	5	6	6	6	6	6	4	5	5	5	5	6	6	6	4.25	5.666666667	5	5.75	5.5	5	5.666666667	1	3	3
165	7	7	7	3	1	1	4	5	6	4	4	5	4	4	5	5	5	5	5	4	6	4	4	4	4	6	5	4	7	2.25	5	4.25	5	4.75	4	5	1	2	3
166	5	6	7	6	6	5	5	7	5	6	6	6	6	6	6	6	7	7	6	6	6	7	6	6	6	6	7	7	6	5.5	6	6	6.5	6.25	6	6.666666667	2	3	3
167	7	7	7	5	5	6	6	7	7	7	7	7	7	7	5	4	3	3	6	7	7	6	6	6	6	7	7	7	7	5.5	7	7	3.75	6.5	6	7	2	2	3
168	5	4	4	5	6	6	5	5	6	5	5	5	4	5	5	5	6	5	5	5	5	5	4	4	5	4	6	6	4.333333333	5.5	5.333333333	4.75	5.25	5	4.333333333	5.333333333	1	3	3
169	4	3	4	3	5	5	5	5	4	4	4	5	3	3	6	7	7	7	4	4	3	4	7	2	2	4	5	5	3.666666667	4.5	4.333333333	3.75	6.75	3.75	3.666666667	4.666666667	1	2	3
170	5	5	6	7	5	5	6	6	6	6	6	6	5	6	6	6	6	6	6	7	5	6	5	6	6	6	7	6	5.333333333	5.75	6	5.75	6	6	5.666666667	6.333333333	1	4	2
171	6	7	6	7	7	7	7	3	3	3	4	6	5	5	4	4	5	4	5	6	5	5	4	5	5	5	5	6	6.333333333	7	3	5	4.25	5.25	4.666666667	5.333333333	1	4	1
172	5	6	6	6	5	6	6	6	6	6	6	6	6	6	7	4	7	7	6	6	7	6	6	6	6	7	7	6	5.666666667	5.75	6	6	6.25	6.25	6	6.666666667	1	5	3
173	4	6	5	4	4	4	4	4	5	5	4	6	3	3	4	5	5	5	6	5	1	5	3	4	3	4	5	5	5	4	4.666666667	4	4.75	4.25	3.333333333	4.666666667	2	5	1
174	5	5	6	4	2	7	5	5	5	6	5	5	4	5	6	4	5	6	5	5	5	5	4	5	4	5	5	5	5.333333333	4.5	5.333333333	4.75	5.25	5	4.333333333	5	1	5	1
175	5	6	7	6	6	6	5	7	7	4	6	6	6	6	6	7	6	7	7	7	6	6	6	6	6	7	7	7	6	5.75	6	6	6.5	6.5	6	7	1	2	3
176	5	6	7	5	6	6	4	6	6	6	5	6	6	6	6	7	6	6	6	6	6	6	6	5	6	6	7	6	6	5.25	6	5.75	6.25	6	5.666666667	6.333333333	1	3	3
177	7	6	5	7	7	7	7	7	7	7	4	4	3	3	7	7	6	6	6	7	5	7	6	6	6	7	7	7	6	7	7	3.5	6.5	6.25	6	7	2	3	3
178	7	7	7	7	7	7	7	3	1	1	4	4	4	4	5	5	5	5	6	6	6	6	4	5	5	5	5	6	7	7	1.666666667	4	5	6	4.666666667	5.333333333	1	1	2
179	4	5	4	6	4	4	5	5	5	5	4	6	1	5	5	5	4	5	4	5	4	5	5	3	3	5	5	5	4.333333333	4.75	5	4	4.75	4.5	3.666666667	5	2	4	3
180	7	7	7	3	3	3	4	6	6	5	5	5	5	5	6	5	7	5	6	6	5	5	5	6	4	6	5	6	7	3.25	5.666666667	5	5.75	5.5	5	5.666666667	2	2	3
181	1	1	1	3	4	4	4	4	4	4	1	1	1	1	4	4	4	4	3	3	3	3	3	3	3	1	1	1	1	3.75	4	1	4	3	3	1	2	3	3
182	4	5	5	6	7	6	6	6	6	6	5	6	5	6	6	6	6	6	6	6	6	6	7	2	7	6	6	6	4.666666667	6.25	6	5.5	6	6	5.333333333	6	2	4	1
183	5	6	6	6	6	5	5	6	6	6	5	6	6	6	6	7	6	6	6	6	6	6	6	5	6	7	6	6	5.666666667	5.5	6	5.75	6.25	6	5.666666667	6.333333333	1	3	3
184	5	7	6	7	7	7	7	7	7	7	3	3	3	2	5	7	6	6	6	6	6	6	5	6	6	6	6	6	6	7	7	2.75	6	6	5.666666667	6	1	2	2
185	4	4	4	6	7	6	6	6	5	5	5	5	5	5	6	6	5	5	6	5	4	6	5	5	4	5	6	5	4	6.25	5.333333333	5	5.5	5.25	4.666666667	5.333333333	1	4	3
186	6	4	5	7	6	6	6	6	6	6	6	6	6	5	6	6	6	7	6	6	6	6	6	6	5	7	6	6	5	6.25	6	5.75	6.25	6	5.666666667	6.333333333	1	2	2
187	5	4	4	5	5	5	5	5	5	5	4	5	4	4	5	5	5	5	5	6	4	4	4	4	4	5	4	6	4.333333333	5	5	4.25	5	4.75	4	5	1	2	3
188	6	6	5	7	6	7	6	7	6	6	6	7	7	6	7	7	7	7	7	7	7	7	7	7	7	7	7	7	5.666666667	6.5	6.333333333	6.5	7	7	7	7	2	3	3
189	3	4	3	4	3	5	4	4	4	5	3	4	2	5	4	5	4	4	4	4	4	3	1	1	1	4	4	4	3.333333333	4	4.333333333	3.5	4.25	3.75	1	4	2	1	2
190	6	6	7	7	7	7	7	7	7	7	2	2	3	3	6	6	6	6	7	6	5	6	5	6	6	5	7	7	6.333333333	7	7	2.5	6	6	5.666666667	6.333333333	1	3	1
191	4	5	4	5	5	5	5	5	5	5	5	4	4	4	5	5	5	5	5	2	6	6	4	4	4	5	6	4	4.333333333	5	5	4.25	5	4.75	4	5	2	2	2
192	6	7	7	7	7	7	7	2	1	2	5	6	4	4	6	5	5	5	7	7	7	6	5	5	5	6	5	6	6.666666667	7	1.666666667	4.75	5.25	6.75	5	5.666666667	1	2	3
193	5	5	6	7	4	5	7	6	6	6	6	6	5	6	6	6	6	6	6	6	6	6	6	5	6	6	7	6	5.333333333	5.75	6	5.75	6	6	5.666666667	6.333333333	1	2	3
194	6	6	6	6	6	6	7	6	7	7	5	7	7	7	7	7	7	7	7	7	7	7	7	7	7	5	3	2	6	6.25	6.666666667	6.5	7	7	7	3.333333333	2	2	3
195	4	2	3	5	4	3	5	4	4	5	3	4	4	3	5	4	4	4	4	4	3	4	1	1	1	4	4	4	3	4.25	4.333333333	3.5	4.25	3.75	1	4	2	2	1
196	6	5	4	4	4	4	4	5	5	4	4	4	4	4	5	5	4	5	2	5	5	5	3	3	4	4	4	6	5	4	4.666666667	4	4.75	4.25	3.333333333	4.666666667	1	2	3
197	6	4	4	6	6	4	1	5	5	4	4	4	4	4	5	4	5	4	4	4	5	4	3	3	3	3	5	5	4.666666667	4.25	4.666666667	4	4.5	4.25	3	4.333333333	2	4	2
198	5	5	4	5	5	3	6	5	5	5	4	5	4	4	6	5	4	5	5	4	6	5	4	4	4	5	5	5	4.666666667	4.75	5	4.25	5	5	4	5	2	4	1
199	5	6	4	5	6	6	5	3	7	7	5	5	5	6	6	5	6	6	5	6	6	5	5	4	6	5	6	6	5	5.5	5.666666667	5.25	5.75	5.5	5	5.666666667	1	3	2
200	6	5	6	7	5	5	7	7	7	4	6	7	6	5	7	7	6	6	7	6	6	7	6	6	6	7	7	7	5.666666667	6	6	6	6.5	6.5	6	7	2	5	1
201	6	6	7	6	5	7	5	6	6	7	6	7	6	7	7	7	7	7	7	7	7	7	7	7	7	3	3	3	6.333333333	5.75	6.333333333	6.5	7	7	7	3	1	2	2
202	5	5	6	5	5	6	6	6	6	6	6	6	5	5	6	6	6	6	6	6	6	6	5	5	6	6	6	6	5.333333333	5.5	6	5.5	6	6	5.333333333	6	2	2	3
203	6	7	6	5	6	6	4	6	6	6	6	6	6	6	6	7	6	7	6	6	7	7	6	5	7	7	7	7	6.333333333	5.25	6	6	6.5	6.5	6	7	1	3	1
204	6	6	6	7	6	6	7	7	7	7	7	7	7	7	7	7	7	7	2	2	3	4	3	4	3	6	6	7	6	6.5	7	7	7	2.75	3.333333333	6.333333333	1	2	2
205	6	6	6	7	7	6	6	7	7	7	3	4	3	3	6	6	6	6	6	5	6	7	5	6	6	5	7	6	6	6.5	7	3.25	6	6	5.666666667	6	1	2	2
206	5	5	6	7	5	5	6	6	6	6	6	6	5	6	6	6	6	6	6	6	6	6	6	6	5	6	6	7	5.333333333	5.75	6	5.75	6	6	5.666666667	6.333333333	1	5	1
207	6	7	6	6	6	6	6	6	7	7	6	7	7	7	7	7	7	7	7	7	7	7	7	7	7	7	7	7	6.333333333	6	6.666666667	6.75	7	7	7	7	1	4	3
208	6	6	5	6	5	5	6	6	6	6	6	6	6	5	5	6	6	7	6	7	6	5	6	6	5	6	7	6	5.666666667	5.5	6	5.75	6	6	5.666666667	6.333333333	1	2	3
209	5	5	6	5	6	6	5	6	6	6	6	6	5	5	6	5	6	7	6	6	6	6	5	6	5	6	6	6	5.333333333	5.5	6	5.5	6	6	5.333333333	6	1	2	3
210	5	6	6	7	7	7	6	7	7	6	7	7	7	7	7	7	7	7	7	7	7	7	7	7	7	7	7	7	5.666666667	6.75	6.666666667	7	7	7	7	7	1	4	3
211	7	6	5	7	7	6	6	7	7	7	7	7	7	7	4	4	4	4	5	7	7	7	5	7	7	7	7	7	6	6.5	7	7	4	6.5	6.333333333	7	1	2	2
212	5	5	5	5	5	4	5	5	6	5	4	5	4	6	5	5	5	5	5	5	5	5	5	4	4	5	5	5	5	4.75	5.333333333	4.75	5	5	4.333333333	5	1	3	3
213	5	5	4	5	3	5	5	5	4	6	5	5	3	4	5	5	4	5	5	5	4	5	1	6	5	5	5	5	4.666666667	4.5	5	4.25	4.75	4.75	4	5	2	5	1
214	6	6	6	6	6	6	7	7	7	6	7	7	7	6	7	7	7	7	7	7	7	7	7	7	7	7	7	7	6	6.25	6.666666667	6.75	7	7	7	7	2	4	3
215	5	7	7	6	4	6	4	5	6	7	6	5	6	6	6	7	7	5	6	6	6	6	5	6	6	6	6	7	6.333333333	5	6	5.75	6.25	6	5.666666667	6.333333333	2	5	3
216	4	4	5	5	5	5	5	5	5	5	4	5	4	4	5	5	5	5	5	5	5	5	4	4	4	6	5	4	4.333333333	5	5	4.25	5	5	4	5	2	5	3
217	4	3	4	4	4	6	4	5	4	4	4	4	2	5	7	7	7	6	4	3	4	4	6	2	2	5	4	5	3.666666667	4.5	4.333333333	3.75	6.75	3.75	3.333333333	4.666666667	1	2	2
218	4	4	3	5	4	5	3	4	5	4	6	7	7	7	4	6	6	4	4	4	5	4	7	6	7	7	7	7	3.666666667	4.25	4.333333333	6.75	5	4.25	6.666666667	7	2	3	3
219	6	6	6	6	5	5	7	7	7	4	6	6	7	5	7	7	7	5	7	6	6	7	6	6	6	7	7	7	6	5.75	6	6	6.5	6.5	6	7	1	2	2
220	5	5	6	7	6	6	6	6	6	6	6	6	6	6	6	6	7	7	6	7	6	7	4	7	7	7	7	7	5.333333333	6.25	6	6	6.5	6.5	6	7	2	1	1
221	6	6	6	7	7	7	7	7	7	7	1	2	2	2	6	7	5	5	6	6	5	6	5	5	5	6	6	6	6	7	7	1.75	5.75	5.75	5	6	1	2	1
222	6	7	7	7	7	7	7	4	4	4	6	6	6	5	7	4	7	7	5	6	7	7	6	6	6	6	7	7	6.666666667	7	4	5.75	6.25	6.25	6	6.666666667	1	4	3
223	5	5	4	6	7	5	5	6	5	6	5	5	5	5	5	5	6	7	5	5	6	6	5	5	5	5	6	6	4.666666667	5.75	5.666666667	5	5.75	5.5	5	5.666666667	1	2	3
224	6	6	7	7	7	7	7	7	7	7	4	5	3	3	6	7	7	7	3	4	4	4	6	5	5	6	6	6	6.333333333	7	7	3.75	6.75	3.75	5.333333333	6	1	4	3
225	5	6	7	7	7	6	6	7	7	7	7	7	7	7	7	7	7	7	7	7	7	7	7	7	7	7	7	7	6	6.5	7	7	7	7	7	7	1	2	2
226	5	6	6	6	6	6	6	7	4	7	6	6	6	6	6	7	6	7	7	7	6	6	6	6	6	6	7	7	5.666666667	6	6	6	6.5	6.5	6	6.666666667	1	2	2
227	4	4	4	5	5	5	6	5	6	4	3	4	5	5	5	5	5	4	4	5	5	5	4	4	4	5	5	5	4	5.25	5	4.25	4.75	4.75	4	5	1	3	3
228	6	5	5	6	6	7	7	6	7	6	7	6	5	6	7	6	7	7	7	7	7	7	6	7	7	7	7	7	5.333333333	6.5	6.333333333	6	6.75	7	6.666666667	7	1	2	2
229	5	6	7	7	7	6	7	7	7	7	7	7	7	7	4	4	4	4	7	7	7	6	6	7	6	7	7	7	6	6.75	7	7	4	6.75	6.333333333	7	1	5	2
230	6	6	6	7	7	7	7	7	7	7	7	7	7	7	4	5	3	4	7	7	7	7	6	7	7	7	7	7	6	7	7	7	4	7	6.666666667	7	1	2	3
231	5	5	6	6	6	7	5	6	6	6	6	6	6	6	6	7	6	6	7	3	7	7	7	6	5	7	7	6	5.333333333	6	6	6	6.25	6	6	6.666666667	1	4	3
232	6	6	6	5	5	6	5	6	6	6	5	6	6	6	7	5	6	7	6	7	6	5	6	6	5	6	7	6	6	5.25	6	5.75	6.25	6	5.666666667	6.333333333	2	4	2
233	5	4	5	4	4	3	6	5	5	4	4	5	3	4	6	4	4	4	5	4	4	4	3	3	3	4	4	5	4.666666667	4.25	4.666666667	4	4.5	4.25	3	4.333333333	2	4	3
234	5	5	5	6	4	4	4	5	5	5	4	1	6	6	5	5	5	5	5	5	5	5	4	4	4	5	5	5	5	4.5	5	4.25	5	5	4	5	2	4	3
235	6	6	6	4	4	4	4	5	5	6	5	5	5	5	6	6	6	4	6	6	5	4	5	4	5	6	5	5	6	4	5.333333333	5	5.5	5.25	4.666666667	5.333333333	2	4	3
236	5	5	4	5	5	4	5	5	5	5	4	5	4	4	4	5	5	6	5	5	5	5	4	4	4	5	5	5	4.666666667	4.75	5	4.25	5	5	4	5	1	2	2
237	4	4	5	5	6	6	5	7	5	4	4	6	5	4	5	5	6	5	5	7	3	5	4	4	5	5	5	5	4.333333333	5.5	5.333333333	4.75	5.25	5	4.333333333	5	1	2	2
238	5	5	6	7	6	6	6	6	6	6	7	6	6	5	7	6	7	6	7	6	6	7	6	6	6	6	7	7	5.333333333	6.25	6	6	6.5	6.5	6	6.666666667	1	2	2
239	6	6	7	6	7	7	7	7	7	7	7	7	7	7	3	3	4	5	7	7	7	7	7	7	6	7	7	7	6.333333333	6.75	7	7	3.75	7	6.666666667	7	1	2	2
240	6	7	6	6	6	6	7	7	7	7	7	7	7	7	7	7	7	7	3	3	3	3	3	3	3	5	6	6	6.333333333	6.25	7	7	7	3	3	5.666666667	1	2	2
241	6	5	5	6	7	6	5	6	6	6	6	6	6	5	7	7	6	5	6	6	6	6	6	5	6	6	6	7	5.333333333	6	6	5.75	6.25	6	5.666666667	6.333333333	2	2	3
242	6	6	6	6	6	7	6	7	7	6	7	7	6	6	4	4	4	4	6	6	6	6	7	5	5	6	6	7	6	6.25	6.666666667	6.5	4	6	5.666666667	6.333333333	1	3	3
243	6	6	6	6	7	6	6	6	7	7	7	7	6	6	7	7	7	7	2	2	2	2	5	5	6	6	6	6	6	6.25	6.666666667	6.5	7	2	5.333333333	6	2	1	2
244	7	7	7	4	3	3	3	5	6	6	4	3	3	3	3	3	3	4	4	4	6	4	3	4	4	5	5	5	7	3.25	5.666666667	3.25	3.25	4.5	3.666666667	5	1	1	2
245	5	5	5	5	4	6	4	5	4	6	5	3	5	5	5	5	5	5	5	5	5	5	4	5	4	5	5	5	5	4.75	5	4.5	5	5	4.333333333	5	2	2	2
246	5	4	6	5	5	4	5	5	4	7	5	6	4	4	6	5	5	4	5	5	5	5	4	4	5	5	5	5	5	4.75	5.333333333	4.75	5	5	4.333333333	5	2	2	3
247	5	6	6	7	4	5	7	6	5	7	6	6	6	6	7	4	7	7	6	5	7	7	6	6	6	7	7	6	5.666666667	5.75	6	6	6.25	6.25	6	6.666666667	1	3	1
248	6	5	4	5	6	4	5	5	5	6	5	5	5	5	5	6	5	6	6	5	5	5	5	5	4	7	2	7	5	5	5.333333333	5	5.5	5.25	4.666666667	5.333333333	1	3	2
249	6	6	6	7	6	5	6	6	7	6	7	7	7	4	7	7	7	7	7	7	7	7	7	7	7	7	7	7	6	6	6.333333333	6.25	7	7	7	7	2	2	3
250	7	7	6	7	7	7	7	4	3	4	5	7	5	6	5	6	7	7	6	6	6	6	6	5	6	6	6	7	6.666666667	7	3.666666667	5.75	6.25	6	5.666666667	6.333333333	1	4	1
251	4	4	3	5	5	4	3	5	4	4	3	4	4	4	4	4	5	4	5	5	1	4	2	3	2	4	4	4	3.666666667	4.25	4.333333333	3.75	4.25	3.75	2.333333333	4	1	2	1
252	6	5	6	7	7	7	5	7	6	6	7	7	7	5	7	7	7	7	7	7	7	7	7	7	7	3	4	3	5.666666667	6.5	6.333333333	6.5	7	7	7	3.333333333	2	5	3
253	6	6	4	6	6	6	6	6	6	6	5	6	6	6	7	6	6	6	7	6	5	6	5	6	6	6	6	7	5.333333333	6	6	5.75	6.25	6	5.666666667	6.333333333	2	2	3
254	6	6	6	6	6	6	7	7	6	7	3	5	3	1	6	6	6	6	6	5	6	6	5	5	5	6	6	6	6	6.25	6.666666667	3	6	5.75	5	6	1	2	3
255	6	6	5	7	5	7	7	6	6	7	7	7	6	6	7	7	7	7	7	7	7	7	7	7	7	7	7	7	5.666666667	6.5	6.333333333	6.5	7	7	7	7	1	2	2
256	7	7	7	4	3	4	4	6	6	6	6	6	5	5	6	5	6	7	7	6	5	6	5	5	6	5	6	7	7	3.75	6	5.5	6	6	5.333333333	6	1	3	3
257	6	6	6	6	5	6	6	4	7	7	6	6	6	6	6	6	7	7	6	7	6	7	6	6	6	6	7	7	6	5.75	6	6	6.5	6.5	6	6.666666667	2	3	1
258	5	5	7	6	5	5	6	6	6	6	6	6	6	5	6	6	6	6	6	6	6	6	5	6	6	6	7	6	5.666666667	5.5	6	5.75	6	6	5.666666667	6.333333333	2	5	1
259	6	6	6	5	5	5	6	6	6	6	6	6	6	5	7	6	6	6	6	6	6	6	5	6	6	6	6	6	6	5.25	6	5.75	6.25	6	5.666666667	6	2	2	1
260	5	5	5	5	4	5	5	5	5	5	3	5	5	5	6	6	4	4	5	5	5	5	5	4	4	5	5	5	5	4.75	5	4.5	5	5	4.333333333	5	2	2	1
261	6	7	6	6	7	7	6	7	7	7	2	1	1	2	5	6	6	6	6	5	5	6	5	5	5	5	6	6	6.333333333	6.5	7	1.5	5.75	5.5	5	5.666666667	2	3	2
262	5	5	5	6	6	5	4	6	5	6	5	5	5	5	6	6	5	5	3	7	5	6	7	7	1	6	5	6	5	5.25	5.666666667	5	5.5	5.25	5	5.666666667	2	2	3
263	6	6	6	5	5	5	5	6	6	6	6	5	6	5	6	6	6	6	6	6	6	6	5	5	6	6	6	6	6	5	6	5.5	6	6	5.333333333	6	2	2	1
264	7	7	7	7	7	7	7	2	2	2	2	2	2	2	2	2	2	2	4	4	4	3	3	3	3	4	4	4	7	7	2	2	2	3.75	3	4	2	3	1
265	5	5	5	6	4	5	6	5	6	6	5	5	5	5	6	6	6	5	6	5	5	6	5	5	5	5	6	6	5	5.25	5.666666667	5	5.75	5.5	5	5.666666667	2	2	1
266	6	7	7	7	7	7	7	4	4	4	6	7	6	5	6	7	6	7	7	7	6	6	6	6	6	6	7	7	6.666666667	7	4	6	6.5	6.5	6	6.666666667	2	4	1
267	5	4	4	6	4	4	5	5	6	4	4	5	4	4	5	5	4	5	4	7	3	5	5	4	3	5	5	5	4.333333333	4.75	5	4.25	4.75	4.75	4	5	2	2	3
268	4	4	4	5	5	5	5	5	5	5	4	4	4	4	6	5	4	4	5	5	4	4	3	4	4	5	5	5	4	5	5	4	4.75	4.5	3.666666667	5	2	2	3
269	5	5	6	5	5	6	5	6	6	6	6	5	5	5	7	5	5	6	5	6	5	7	5	5	5	6	6	6	5.333333333	5.25	6	5.25	5.75	5.75	5	6	2	3	1
270	7	7	7	7	7	7	7	3	4	5	6	6	6	6	6	7	7	6	7	7	6	7	6	6	7	7	7	7	7	7	4	6	6.5	6.75	6.333333333	7	2	2	3
271	5	6	6	5	5	5	6	6	6	6	6	5	6	5	7	5	7	5	6	6	6	6	5	5	6	6	6	6	5.666666667	5.25	6	5.5	6	6	5.333333333	6	2	2	3
272	5	5	5	5	6	6	6	6	6	6	5	6	5	5	6	6	6	6	5	6	6	6	5	5	5	6	6	6	5	5.75	6	5.25	6	5.75	5	6	2	2	1
273	5	5	6	5	5	4	5	5	6	5	5	5	5	5	5	6	5	6	6	5	5	5	4	5	5	5	6	5	5.333333333	4.75	5.333333333	5	5.5	5.25	4.666666667	5.333333333	1	2	2
274	7	6	7	6	6	6	6	7	7	7	7	7	7	7	4	4	4	4	6	7	7	7	6	7	6	7	7	7	6.666666667	6	7	7	4	6.75	6.333333333	7	2	5	1
275	6	6	7	6	7	6	7	7	7	7	2	4	3	2	6	6	6	6	6	6	6	6	7	2	7	6	6	6	6.333333333	6.5	7	2.75	6	6	5.333333333	6	2	4	3
276	7	7	7	3	2	2	2	5	5	5	4	5	4	4	5	6	4	5	5	4	4	6	4	4	4	5	5	5	7	2.25	5	4.25	5	4.75	4	5	2	5	1
277	4	4	4	5	5	5	5	5	4	5	4	4	4	4	4	4	5	6	4	1	6	6	4	2	4	5	4	5	4	5	4.666666667	4	4.75	4.25	3.333333333	4.666666667	1	3	2
278	5	5	5	4	6	5	3	5	5	5	4	5	4	4	5	5	5	5	5	5	5	5	4	4	4	5	5	5	5	4.5	5	4.25	5	5	4	5	2	2	1
279	7	7	7	6	6	6	6	7	7	7	1	1	1	3	5	6	5	7	6	5	5	6	4	6	5	6	5	6	7	6	7	1.5	5.75	5.5	5	5.666666667	2	3	3
280	4	3	4	5	5	5	5	5	4	5	4	4	4	4	7	7	6	7	5	4	5	6	4	4	4	5	5	5	3.666666667	5	4.666666667	4	6.75	5	4	5	2	5	3
281	6	7	6	6	7	6	7	7	7	7	7	7	7	7	7	7	7	7	7	7	7	7	7	7	7	7	7	7	6.333333333	6.5	7	7	7	7	7	7	2	3	2
282	5	6	5	5	7	7	3	6	6	6	6	5	5	6	6	6	6	6	6	6	6	6	6	5	5	6	6	6	5.333333333	5.5	6	5.5	6	6	5.333333333	6	2	2	3
283	6	6	6	6	7	6	6	6	7	7	7	7	7	5	7	7	7	7	7	7	7	7	7	7	7	7	7	7	6	6.25	6.666666667	6.5	7	7	7	7	2	3	3
284	6	6	6	6	6	6	5	7	4	7	6	6	6	6	6	6	7	7	6	6	7	7	6	6	6	6	7	7	6	5.75	6	6	6.5	6.5	6	6.666666667	2	3	1
285	6	6	6	7	7	7	3	7	6	6	6	7	6	6	7	7	7	6	7	7	7	7	7	6	7	7	7	7	6	6	6.333333333	6.25	6.75	7	6.666666667	7	2	2	1
286	5	5	6	6	6	5	4	6	6	6	5	6	5	5	6	6	6	5	6	6	5	6	5	5	5	6	6	6	5.333333333	5.25	6	5.25	5.75	5.75	5	6	2	2	3
287	7	7	6	7	7	7	7	3	4	4	5	6	6	6	7	6	6	6	6	6	6	6	6	6	5	6	6	6	6.666666667	7	3.666666667	5.75	6.25	6	5.666666667	6	1	4	1
288	7	6	7	7	7	6	7	4	3	3	5	5	6	5	6	6	6	6	6	6	6	5	5	5	5	6	6	6	6.666666667	6.75	3.333333333	5.25	6	5.75	5	6	2	5	1
289	7	7	7	7	7	7	7	2	2	3	3	2	2	2	3	2	2	2	4	4	4	4	2	3	3	4	4	4	7	7	2.333333333	2.25	2.25	4	2.666666667	4	2	4	3
290	7	7	6	6	6	6	6	7	7	7	7	7	7	7	7	7	7	7	7	7	7	7	7	7	7	4	7	1	6.666666667	6	7	7	7	7	7	4	2	3	2
291	5	5	4	5	5	5	5	5	5	5	4	5	4	5	5	5	5	5	5	5	5	5	5	4	4	5	5	5	4.666666667	5	5	4.5	5	5	4.333333333	5	2	5	1
292	5	5	5	5	5	5	5	5	6	5	5	5	5	5	5	6	5	5	5	5	6	5	4	5	5	6	5	5	5	5	5.333333333	5	5.25	5.25	4.666666667	5.333333333	2	3	1
293	7	7	7	5	3	2	3	5	6	6	3	4	3	3	5	5	5	5	5	4	5	6	4	4	5	5	5	5	7	3.25	5.666666667	3.25	5	5	4.333333333	5	2	1	1
294	6	5	5	6	5	5	5	6	6	6	5	5	5	6	6	6	6	5	6	6	6	5	5	5	5	6	6	6	5.333333333	5.25	6	5.25	5.75	5.75	5	6	2	4	1
295	5	6	6	7	6	6	7	6	6	7	6	6	7	7	7	7	7	7	7	7	7	7	7	7	7	7	7	7	5.666666667	6.5	6.333333333	6.5	7	7	7	7	2	2	1
296	6	6	6	6	6	6	7	7	6	7	7	7	6	6	7	7	7	7	7	7	7	7	7	7	7	2	5	4	6	6.25	6.666666667	6.5	7	7	7	3.666666667	2	3	1
297	7	7	7	1	6	1	1	5	5	5	4	5	4	4	6	6	4	4	4	4	5	6	4	4	4	5	5	5	7	2.25	5	4.25	5	4.75	4	5	2	2	1
298	7	7	7	7	7	7	7	4	4	4	5	6	6	7	7	7	7	6	4	4	4	4	5	4	4	5	6	6	7	7	4	6	6.75	4	4.333333333	5.666666667	2	5	3
299	5	5	5	6	5	4	6	6	5	6	5	5	5	5	5	6	6	5	3	6	6	6	4	5	6	5	6	6	5	5.25	5.666666667	5	5.5	5.25	5	5.666666667	2	2	1
300	5	4	5	5	5	5	5	5	5	5	7	6	2	3	6	5	5	4	5	5	5	5	4	4	5	5	5	5	4.666666667	5	5	4.5	5	5	4.333333333	5	2	5	2
301	5	5	6	6	5	5	6	6	7	5	6	5	5	6	6	6	6	6	6	6	6	6	6	5	5	6	6	6	5.333333333	5.5	6	5.5	6	6	5.333333333	6	1	3	1
302	6	6	6	6	6	6	6	6	6	7	7	4	7	7	7	7	7	6	7	7	7	7	6	7	7	7	7	7	6	6	6.333333333	6.25	6.75	7	6.666666667	7	2	4	2
303	4	4	4	5	4	4	4	4	6	4	3	7	4	1	5	5	4	3	4	4	4	4	3	4	2	2	5	6	4	4.25	4.666666667	3.75	4.25	4	3	4.333333333	1	1	3
304	5	5	5	4	5	4	5	5	5	5	4	5	4	4	5	5	5	5	5	5	5	5	4	4	4	5	5	5	5	4.5	5	4.25	5	5	4	5	1	1	1
305	7	7	7	3	3	3	5	5	6	6	5	6	5	5	6	6	6	5	5	6	6	5	5	5	5	5	6	6	7	3.5	5.666666667	5.25	5.75	5.5	5	5.666666667	1	5	3
306	7	7	7	7	7	7	7	4	4	4	6	6	6	6	6	6	7	7	7	7	6	7	6	7	6	7	7	7	7	7	4	6	6.5	6.75	6.333333333	7	1	3	3
307	6	6	6	7	7	7	7	7	7	7	3	1	6	1	7	6	5	6	6	6	6	6	7	2	7	6	6	6	6	7	7	2.75	6	6	5.333333333	6	1	3	1
308	5	5	5	6	5	5	5	6	6	5	5	5	5	5	5	6	5	6	2	6	6	7	5	5	5	6	6	5	5	5.25	5.666666667	5	5.5	5.25	5	5.666666667	2	5	3
309	7	7	7	5	3	3	5	6	6	6	5	7	5	5	5	6	6	7	6	7	6	5	6	5	5	6	6	6	7	4	6	5.5	6	6	5.333333333	6	1	5	3
310	6	6	6	6	6	7	6	6	7	7	7	7	7	6	2	3	2	1	5	6	6	6	5	5	5	6	6	6	6	6.25	6.666666667	6.75	2	5.75	5	6	1	1	3
311	5	5	5	6	5	4	6	6	5	6	5	5	5	5	5	6	5	6	1	7	6	7	5	5	5	5	6	6	5	5.25	5.666666667	5	5.5	5.25	5	5.666666667	2	2	3
312	7	7	7	6	3	1	3	6	5	6	3	3	4	3	4	3	3	3	6	4	4	4	4	3	4	4	5	5	7	3.25	5.666666667	3.25	3.25	4.5	3.666666667	4.666666667	1	2	3
313	7	7	7	7	7	7	7	4	4	3	5	5	6	7	7	6	6	7	6	7	6	6	6	6	6	6	7	7	7	7	3.666666667	5.75	6.5	6.25	6	6.666666667	2	3	3
314	4	4	5	5	5	6	6	6	5	5	4	5	5	5	6	4	5	6	5	5	5	5	6	4	3	5	5	5	4.333333333	5.5	5.333333333	4.75	5.25	5	4.333333333	5	2	2	3
315	4	4	4	4	5	4	4	4	5	5	4	4	4	4	5	4	5	4	4	4	4	4	3	3	3	4	4	5	4	4.25	4.666666667	4	4.5	4	3	4.333333333	1	2	1
316	6	6	6	6	6	6	7	6	7	7	6	7	7	6	7	7	7	7	7	7	7	7	2	2	2	6	7	6	6	6.25	6.666666667	6.5	7	7	2	6.333333333	2	2	3
317	6	6	6	7	6	5	6	6	7	6	6	6	7	6	7	7	7	6	7	7	7	7	7	7	7	7	7	7	6	6	6.333333333	6.25	6.75	7	7	7	1	2	3
318	5	5	5	6	5	5	5	5	6	6	5	5	5	5	5	6	5	6	5	5	6	6	5	6	4	5	6	6	5	5.25	5.666666667	5	5.5	5.5	5	5.666666667	2	2	3
319	6	6	6	6	6	6	6	7	6	6	6	6	7	6	7	7	7	7	7	7	7	7	7	7	7	2	1	2	6	6	6.333333333	6.25	7	7	7	1.666666667	1	5	3
320	7	7	7	6	6	6	6	7	7	7	4	4	3	3	7	7	6	6	4	3	4	3	3	4	4	4	6	6	7	6	7	3.5	6.5	3.5	3.666666667	5.333333333	2	2	3
321	7	7	7	4	5	4	5	7	6	5	6	6	6	6	6	6	7	7	4	5	5	4	5	4	4	5	6	6	7	4.5	6	6	6.5	4.5	4.333333333	5.666666667	1	3	3
322	5	5	4	5	5	5	5	5	5	5	4	4	5	5	5	5	5	5	5	4	6	5	3	5	5	5	5	5	4.666666667	5	5	4.5	5	5	4.333333333	5	1	1	1
323	5	5	5	5	6	5	6	6	6	5	5	5	6	4	6	6	5	6	6	5	5	6	5	5	5	6	5	6	5	5.5	5.666666667	5	5.75	5.5	5	5.666666667	2	5	2
324	6	6	6	6	4	3	4	6	6	5	5	5	5	5	6	7	5	5	5	6	6	5	5	5	5	5	6	6	6	4.25	5.666666667	5	5.75	5.5	5	5.666666667	1	5	1
325	5	5	5	6	5	6	5	6	5	6	5	5	6	4	7	4	7	5	5	5	6	6	5	5	5	6	5	6	5	5.5	5.666666667	5	5.75	5.5	5	5.666666667	2	5	1
326	5	5	5	6	6	5	4	6	6	5	5	5	5	5	7	7	4	4	6	6	5	5	5	5	5	6	5	6	5	5.25	5.666666667	5	5.5	5.5	5	5.666666667	2	5	1
327	4	4	4	4	5	4	4	4	5	5	4	2	5	4	5	5	3	4	3	4	5	4	3	3	3	4	4	5	4	4.25	4.666666667	3.75	4.25	4	3	4.333333333	2	5	2
328	7	7	7	2	2	2	2	5	5	5	3	5	4	4	5	5	5	4	4	5	5	4	4	4	3	4	4	6	7	2	5	4	4.75	4.5	3.666666667	4.666666667	2	2	3
329	7	7	6	6	7	6	4	7	7	6	3	4	3	3	6	6	6	6	6	6	6	6	6	6	4	6	6	6	6.666666667	5.75	6.666666667	3.25	6	6	5.333333333	6	1	3	3
330	4	3	3	5	5	5	3	5	4	4	3	4	4	4	5	4	4	4	4	3	4	4	1	1	1	4	4	4	3.333333333	4.5	4.333333333	3.75	4.25	3.75	1	4	1	1	3
331	6	6	6	7	6	6	6	7	6	7	7	7	6	6	7	7	7	7	1	1	2	1	5	5	5	5	6	7	6	6.25	6.666666667	6.5	7	1.25	5	6	2	4	1
332	6	5	4	6	5	6	6	6	6	6	6	6	6	4	6	6	6	6	6	6	6	6	4	7	4	6	6	6	5	5.75	6	5.5	6	6	5	6	1	2	3
333	6	6	7	6	6	7	7	7	7	7	7	7	7	7	4	3	3	4	6	6	7	7	6	6	7	7	7	7	6.333333333	6.5	7	7	3.5	6.5	6.333333333	7	2	2	3
334	5	6	6	5	4	4	5	5	5	6	5	5	5	5	5	5	6	6	5	5	5	6	4	5	5	2	7	7	5.666666667	4.5	5.333333333	5	5.5	5.25	4.666666667	5.333333333	2	5	1
335	5	5	5	7	4	5	5	6	6	5	5	5	5	5	4	6	7	5	5	6	6	5	6	5	4	5	6	6	5	5.25	5.666666667	5	5.5	5.5	5	5.666666667	1	5	2
336	6	4	6	7	5	5	6	6	6	6	7	6	3	6	6	6	6	6	5	6	6	7	7	7	2	6	6	6	5.333333333	5.75	6	5.5	6	6	5.333333333	6	2	2	1
337	4	4	4	5	5	5	5	5	4	6	4	5	4	3	5	5	5	4	5	4	4	5	3	4	4	5	4	5	4	5	5	4	4.75	4.5	3.666666667	4.666666667	2	2	1
338	5	4	5	6	6	6	6	5	6	7	5	5	6	5	6	6	6	6	5	4	4	5	5	5	5	6	5	6	4.666666667	6	6	5.25	6	4.5	5	5.666666667	1	2	1
339	6	6	6	7	6	7	6	7	7	7	7	7	3	7	7	7	7	7	7	7	7	7	7	7	7	7	7	7	6	6.5	7	6	7	7	7	7	2	2	3
340	5	5	5	5	6	7	5	6	6	6	5	6	5	6	6	6	6	6	6	7	6	5	5	5	5	6	6	6	5	5.75	6	5.5	6	6	5	6	2	3	3
341	6	6	5	6	6	5	6	6	6	6	6	6	6	6	7	4	7	7	6	6	6	7	6	6	6	7	7	6	5.666666667	5.75	6	6	6.25	6.25	6	6.666666667	2	3	3
342	5	5	5	7	5	6	3	6	5	6	5	5	5	5	6	5	6	5	5	5	6	6	5	5	5	6	5	6	5	5.25	5.666666667	5	5.5	5.5	5	5.666666667	2	1	3
343	4	5	3	5	5	4	4	5	5	4	4	4	4	4	5	4	6	3	5	1	5	5	3	3	3	4	4	5	4	4.5	4.666666667	4	4.5	4	3	4.333333333	2	4	1
344	4	5	4	4	4	4	4	4	5	5	4	4	4	4	5	5	4	4	4	5	4	3	3	3	3	4	4	5	4.333333333	4	4.666666667	4	4.5	4	3	4.333333333	2	4	3
345	7	6	6	6	6	6	6	7	6	7	3	3	3	3	6	6	6	6	6	6	5	6	5	5	5	6	6	6	6.333333333	6	6.666666667	3	6	5.75	5	6	1	5	3
346	5	5	5	5	7	4	3	5	5	5	5	5	4	4	5	5	5	5	5	5	5	5	3	5	5	5	5	5	5	4.75	5	4.5	5	5	4.333333333	5	2	2	3
347	4	4	4	5	5	5	5	6	5	4	4	4	3	5	6	4	4	5	4	4	5	5	4	4	3	4	5	5	4	5	5	4	4.75	4.5	3.666666667	4.666666667	2	2	3
348	6	6	6	7	6	6	6	7	7	6	7	7	7	6	1	2	1	1	6	6	5	5	6	5	4	5	6	6	6	6.25	6.666666667	6.75	1.25	5.5	5	5.666666667	1	3	3
349	3	1	2	6	4	5	1	4	4	4	3	4	3	4	4	4	4	4	3	4	3	3	4	4	4	4	3	5	2	4	4	3.5	4	3.25	4	4	1	3	1
350	5	5	4	5	5	5	5	5	5	5	5	4	4	5	5	5	5	5	5	5	5	5	5	4	4	5	5	5	4.666666667	5	5	4.5	5	5	4.333333333	5	1	4	3
351	6	5	6	6	5	4	5	6	6	6	2	6	7	6	6	6	6	6	6	6	6	5	5	5	5	6	6	6	5.666666667	5	6	5.25	6	5.75	5	6	2	2	3
352	6	6	7	7	7	7	6	7	7	7	7	7	7	7	7	7	7	7	7	7	7	7	7	7	7	7	7	7	6.333333333	6.75	7	7	7	7	7	7	1	4	3
353	6	7	5	7	5	5	7	6	7	6	6	6	7	6	6	7	7	7	7	7	7	7	7	7	7	7	7	7	6	6	6.333333333	6.25	6.75	7	7	7	1	3	3
354	6	6	6	6	6	6	6	6	6	7	6	6	7	6	7	7	7	6	7	7	7	7	6	7	7	7	7	7	6	6	6.333333333	6.25	6.75	7	6.666666667	7	2	3	3
355	7	7	7	3	4	3	4	3	7	7	6	5	5	5	6	6	6	5	6	5	5	6	5	5	5	5	6	6	7	3.5	5.666666667	5.25	5.75	5.5	5	5.666666667	2	2	3
356	7	7	7	5	4	3	3	6	6	6	6	5	5	6	6	6	5	7	6	6	6	6	5	5	6	6	6	6	7	3.75	6	5.5	6	6	5.333333333	6	1	1	3
357	7	7	7	1	2	1	1	4	5	5	4	4	4	4	4	4	5	5	4	4	4	4	3	3	3	4	5	4	7	1.25	4.666666667	4	4.5	4	3	4.333333333	2	4	2
358	7	7	7	7	7	7	7	3	4	4	5	6	6	6	7	7	4	7	7	6	6	6	6	6	6	7	6	7	7	7	3.666666667	5.75	6.25	6.25	6	6.666666667	1	3	2
359	7	7	7	4	3	3	4	3	7	7	5	6	4	6	6	6	5	6	6	5	6	5	5	5	5	5	6	6	7	3.5	5.666666667	5.25	5.75	5.5	5	5.666666667	1	2	2
360	4	4	4	4	3	5	5	4	5	5	3	4	5	4	5	4	5	4	4	4	4	4	3	3	3	4	4	5	4	4.25	4.666666667	4	4.5	4	3	4.333333333	1	4	2
361	5	5	5	7	5	5	1	5	5	5	5	5	4	3	5	6	5	4	5	5	5	5	4	4	4	5	5	5	5	4.5	5	4.25	5	5	4	5	1	5	1
362	7	7	7	6	3	3	1	5	6	6	5	5	5	5	6	6	6	5	6	6	5	5	5	5	5	5	6	6	7	3.25	5.666666667	5	5.75	5.5	5	5.666666667	1	5	3
363	6	6	6	7	6	6	6	7	6	7	7	7	7	6	7	7	7	7	7	7	7	7	7	7	7	4	4	3	6	6.25	6.666666667	6.75	7	7	7	3.666666667	2	4	2
364	4	4	4	5	3	4	5	5	4	5	4	4	4	4	5	4	4	4	4	4	4	4	3	3	3	4	4	4	4	4.25	4.666666667	4	4.25	4	3	4	2	3	1
365	6	6	6	7	5	6	7	7	7	6	3	3	3	3	6	6	6	6	5	6	6	6	5	5	5	6	6	6	6	6.25	6.666666667	3	6	5.75	5	6	1	5	3
366	7	7	7	7	7	7	7	4	4	4	6	6	6	6	7	7	7	6	4	4	4	4	4	4	5	5	6	6	7	7	4	6	6.75	4	4.333333333	5.666666667	1	3	3
367	5	5	5	6	5	5	7	6	6	6	6	5	4	6	6	6	6	6	6	6	6	5	4	5	6	6	6	6	5	5.75	6	5.25	6	5.75	5	6	2	2	3
368	6	6	6	7	6	6	6	7	7	6	7	6	7	7	7	7	7	7	2	2	2	2	7	7	2	6	6	6	6	6.25	6.666666667	6.75	7	2	5.333333333	6	2	2	3
369	7	7	7	7	7	7	7	2	2	2	2	2	3	2	2	2	2	3	4	4	4	4	1	4	3	4	4	4	7	7	2	2.25	2.25	4	2.666666667	4	1	1	1
370	5	5	5	5	5	5	5	5	5	6	5	5	4	5	4	5	6	6	5	5	5	5	5	4	4	5	5	5	5	5	5.333333333	4.75	5.25	5	4.333333333	5	2	4	3
371	7	7	7	6	7	6	7	7	7	7	1	2	1	2	6	6	6	6	6	6	6	6	5	5	5	6	6	6	7	6.5	7	1.5	6	6	5	6	2	2	3
372	1	1	4	6	5	4	5	4	5	4	4	3	4	3	5	3	5	3	3	5	3	4	1	1	1	4	4	4	2	5	4.333333333	3.5	4	3.75	1	4	2	2	3
373	4	4	4	7	7	1	4	5	4	5	4	4	4	4	5	4	4	5	4	5	4	4	3	3	3	4	5	4	4	4.75	4.666666667	4	4.5	4.25	3	4.333333333	2	2	1
374	5	5	5	6	6	7	5	6	6	6	5	6	5	6	6	6	6	6	6	6	6	6	5	6	5	5	6	7	5	6	6	5.5	6	6	5.333333333	6	1	4	1
375	5	6	5	7	6	5	5	6	6	6	6	5	6	6	6	6	6	6	6	6	6	6	5	6	6	6	6	6	5.333333333	5.75	6	5.75	6	6	5.666666667	6	1	3	2
376	4	5	5	6	5	5	6	6	5	5	5	5	5	5	5	5	6	6	5	6	5	5	4	5	5	5	6	5	4.666666667	5.5	5.333333333	5	5.5	5.25	4.666666667	5.333333333	1	4	3
377	5	5	5	6	4	5	2	5	5	5	4	5	4	4	5	5	5	5	5	4	5	5	3	6	3	5	5	5	5	4.25	5	4.25	5	4.75	4	5	2	2	3
378	6	7	7	7	7	7	7	7	7	7	2	4	3	3	6	7	6	7	3	3	3	3	5	5	5	6	6	5	6.666666667	7	7	3	6.5	3	5	5.666666667	2	5	3
379	5	5	5	6	5	5	6	5	6	6	5	5	5	5	6	6	6	5	6	5	6	5	5	5	5	5	6	5	5	5.5	5.666666667	5	5.75	5.5	5	5.333333333	2	3	3
380	7	7	7	6	7	6	7	7	7	7	1	1	2	1	6	6	6	5	5	6	5	6	5	5	5	6	5	5	7	6.5	7	1.25	5.75	5.5	5	5.333333333	2	2	3
381	5	5	5	5	4	5	6	6	5	5	5	5	5	5	6	6	5	4	4	5	6	6	4	5	5	2	7	7	5	5	5.333333333	5	5.25	5.25	4.666666667	5.333333333	2	4	3
382	5	7	5	7	6	7	5	6	6	7	6	6	6	6	7	7	6	7	7	7	7	7	6	7	7	7	7	7	5.666666667	6.25	6.333333333	6	6.75	7	6.666666667	7	1	5	3
383	5	5	5	5	5	5	5	6	5	5	5	5	5	5	6	5	5	5	5	5	5	6	6	4	4	5	6	5	5	5	5.333333333	5	5.25	5.25	4.666666667	5.333333333	2	4	3
384	5	5	5	5	4	6	5	7	4	5	5	5	5	5	5	5	5	6	5	6	5	5	5	5	4	6	5	5	5	5	5.333333333	5	5.25	5.25	4.666666667	5.333333333	2	5	3
385	6	5	6	7	7	7	7	7	7	7	7	7	7	7	4	4	4	4	7	7	7	6	6	7	6	7	7	7	5.666666667	7	7	7	4	6.75	6.333333333	7	2	3	1
386	6	6	6	7	6	5	7	7	6	7	6	7	7	7	5	4	4	3	6	6	6	7	6	6	6	7	6	7	6	6.25	6.666666667	6.75	4	6.25	6	6.666666667	2	4	3
387	5	5	5	5	5	5	5	5	5	6	5	5	5	5	5	5	6	5	5	6	5	5	5	4	5	6	5	5	5	5	5.333333333	5	5.25	5.25	4.666666667	5.333333333	2	2	3
388	7	6	5	5	5	4	4	6	5	6	5	5	5	5	5	5	6	7	5	5	6	6	5	5	5	7	2	7	6	4.5	5.666666667	5	5.75	5.5	5	5.333333333	2	2	3
389	6	6	6	7	6	6	6	7	7	6	7	7	6	7	1	1	2	2	5	6	6	5	5	5	5	5	6	5	6	6.25	6.666666667	6.75	1.5	5.5	5	5.333333333	2	3	3
390	6	7	6	6	7	7	7	7	7	7	7	7	7	7	4	3	4	5	7	7	7	7	7	6	7	7	7	7	6.333333333	6.75	7	7	4	7	6.666666667	7	2	4	2
391	5	5	5	5	6	4	5	5	5	6	5	5	5	5	5	6	6	5	6	5	5	5	5	4	5	6	5	5	5	5	5.333333333	5	5.5	5.25	4.666666667	5.333333333	2	5	3
392	6	7	7	7	7	7	7	3	5	4	7	5	6	5	4	7	7	7	6	7	6	6	6	6	6	7	7	6	6.666666667	7	4	5.75	6.25	6.25	6	6.666666667	1	1	1
393	2	2	4	5	5	4	3	4	5	4	3	4	3	4	4	4	4	4	4	2	4	4	1	1	1	3	4	5	2.666666667	4.25	4.333333333	3.5	4	3.5	1	4	2	3	3
394	6	6	6	6	5	6	7	6	6	7	6	6	6	7	7	7	7	7	7	7	7	7	7	7	7	7	7	7	6	6	6.333333333	6.25	7	7	7	7	1	2	2
395	4	5	5	4	4	3	5	5	5	4	4	4	4	4	5	5	4	4	4	4	5	4	3	3	3	3	5	5	4.666666667	4	4.666666667	4	4.5	4.25	3	4.333333333	2	3	3
396	7	7	7	7	7	7	7	4	4	4	6	6	6	6	7	7	7	5	5	7	7	7	6	7	6	7	7	7	7	7	4	6	6.5	6.5	6.333333333	7	1	2	2
397	4	5	5	5	4	5	4	5	5	5	3	5	4	5	6	4	6	3	5	5	4	5	4	4	4	5	5	5	4.666666667	4.5	5	4.25	4.75	4.75	4	5	2	3	3
398	3	3	5	4	5	6	3	5	4	4	4	4	4	3	7	6	7	7	4	4	4	3	2	4	4	5	4	5	3.666666667	4.5	4.333333333	3.75	6.75	3.75	3.333333333	4.666666667	2	3	3
399	6	6	7	7	7	7	7	7	7	7	3	3	3	4	6	7	7	6	3	4	3	3	5	5	5	5	6	6	6.333333333	7	7	3.25	6.5	3.25	5	5.666666667	2	5	3
400	5	4	5	6	4	5	4	5	5	5	4	5	5	3	5	5	5	5	5	6	5	4	4	4	4	5	5	5	4.666666667	4.75	5	4.25	5	5	4	5	2	2	2
401	6	7	7	7	7	7	7	4	5	3	5	6	6	6	6	7	6	7	6	7	6	6	5	7	6	7	6	7	6.666666667	7	4	5.75	6.5	6.25	6	6.666666667	2	2	2
402	7	7	7	3	3	3	2	6	5	5	5	4	5	5	5	5	5	5	5	5	5	5	4	5	4	6	5	4	7	2.75	5.333333333	4.75	5	5	4.333333333	5	2	4	2
403	4	4	4	5	4	4	4	5	5	4	2	5	4	4	5	4	4	4	4	4	4	4	7	1	1	4	4	4	4	4.25	4.666666667	3.75	4.25	4	3	4	1	1	1
404	5	5	5	5	4	6	5	5	5	6	5	5	5	5	5	6	5	5	6	5	6	4	5	5	4	6	5	5	5	5	5.333333333	5	5.25	5.25	4.666666667	5.333333333	2	2	3
405	6	6	6	6	6	6	6	6	7	6	7	6	6	7	7	7	7	7	7	7	7	7	2	1	1	5	6	6	6	6	6.333333333	6.5	7	7	1.333333333	5.666666667	2	4	3
406	5	6	7	6	6	6	6	6	6	7	7	7	6	6	7	7	7	7	7	7	7	7	7	7	7	7	7	7	6	6	6.333333333	6.5	7	7	7	7	1	5	3
407	4	5	5	5	5	5	5	5	5	5	5	4	5	4	5	5	5	5	5	6	4	5	5	4	4	5	5	5	4.666666667	5	5	4.5	5	5	4.333333333	5	2	2	3
408	7	6	7	7	7	7	7	4	4	4	7	5	5	6	7	7	6	6	6	6	6	7	6	6	6	6	7	7	6.666666667	7	4	5.75	6.5	6.25	6	6.666666667	2	2	3
409	7	7	7	7	7	7	7	4	4	4	6	6	6	6	7	6	7	6	7	6	7	6	5	7	7	7	7	7	7	7	4	6	6.5	6.5	6.333333333	7	2	5	2
410	5	5	4	5	5	5	5	5	5	5	5	5	4	4	5	5	5	5	5	5	5	5	4	5	4	5	5	5	4.666666667	5	5	4.5	5	5	4.333333333	5	1	5	2
411	6	6	7	6	6	7	6	7	7	7	7	7	7	7	4	4	4	4	6	7	7	7	6	7	6	7	7	7	6.333333333	6.25	7	7	4	6.75	6.333333333	7	1	5	1
412	5	5	5	5	5	6	4	5	5	6	1	6	6	6	6	6	5	4	5	5	5	5	4	5	4	5	5	5	5	5	5.333333333	4.75	5.25	5	4.333333333	5	2	3	3
413	5	5	5	5	4	5	5	5	5	5	5	4	5	4	4	5	5	6	5	5	5	5	5	4	4	5	5	5	5	4.75	5	4.5	5	5	4.333333333	5	1	1	3
414	5	5	5	6	6	6	6	6	6	6	6	5	5	6	6	6	6	6	6	6	6	6	5	6	5	6	6	6	5	6	6	5.5	6	6	5.333333333	6	2	2	2
415	5	5	5	5	5	5	5	5	5	6	5	5	5	5	6	6	5	4	6	5	5	5	2	6	6	5	5	6	5	5	5.333333333	5	5.25	5.25	4.666666667	5.333333333	2	5	3
416	5	5	5	5	5	5	5	5	5	6	5	5	5	4	5	5	5	6	5	5	6	5	6	4	4	5	5	6	5	5	5.333333333	4.75	5.25	5.25	4.666666667	5.333333333	2	2	3
417	5	6	6	6	6	5	6	6	6	6	6	6	6	6	7	7	6	6	6	7	6	6	7	6	5	7	6	7	5.666666667	5.75	6	6	6.5	6.25	6	6.666666667	1	2	2
